# Supplementary material for: The Tortoise Beetles of an Atlantic Forest Mountain Range: Host Plants and Temporal Distribution
Source: Neotrop Entomol. 2026 Jul 21;55(1):63. doi: 10.1007/s13744-026-01411-9 (PMC13388358; doi:10.1007/s13744-026-01411-9)
Supplement: Supplementary file 1 — (XLSX 17.9 KB) [file 13744_2026_1411_MOESM1_ESM.xlsx]

## Sheet: Planilha1
Field number	Accession number (MDBio ZUEC COL)	Date	Trail/Rode	Species	Author	Host plant	Obs
1	4636	23.03.2023	Av. Brazil Tamega	Chelymorpha inflata	Boheman, 1854	Ipomoea indica
2	4637	23.03.2023	Av. Brazil Tamega	Chelymorpha clivosa	Boheman, 1854	Ipomoea saopaulista
3	4586	23.03.2023	Av. Brazil Tamega	Charidotella rubicunda	Guérin, 1844	Ipomoea saopaulista
4	4589	23.03.2023	Av. Brazil Tamega	Charidotella sexpunctata	Frabricius, 1781	Ipomoea indica
5	4640	23.03.2023	Av. Brazil Tamega	Omaspides pallidipennis	Boheman, 1854	Ipomoea saopaulista
6	4642	23.03.2023	Av. Brazil Tamega	Omaspides pallidipennis	Boheman, 1854	Ipomoea saopaulista
7	4587	23.03.2023	Av. Brazil Tamega	Charidotella rubicunda	Guérin, 1844	Ipomoea saopaulista
8	4605	23.03.2023	Av. Brazil Tamega	Microctenochira difficilis	Boheman, 1855	Ipomoea indica
9	4635	23.03.2023	Av. Brazil Tamega	Syngambria bisinuata	Boheman, 1855	Amphilophium crucigerum
10	4591	28.03.2023	Estrada Laranja Azeda	Charidotella sp.1		Ipomoea saopaulista
11	4592	28.03.2023	Estrada Laranja Azeda	Charidotella sp.1		Ipomoea saopaulista
12	4619	28.03.2023	Estrada Laranja Azeda	Charidotella sp.1		Ipomoea saopaulista
13	4644	28.03.2023	Av. Luiz Jose Sereno	Coptocycla contemta	Boheman, 1855	Cordia trichotoma
14	4645	28.03.2023	Av. Luiz Jose Sereno	Coptocycla contemta	Boheman, 1855	Cordia trichotoma
15	4617	28.03.2023	Av. Luiz Jose Sereno	Microctenochira aciculata	Boheman, 1855	Ipomoea indica
16	4632	28.03.2023	Av. Luiz Jose Sereno	Ischnocodia succincta	Boheman, 1855	Cordia trichotoma
17	4606	28.03.2023	Av. Luiz Jose Sereno	Microctenochira difficilis	Boheman, 1855	Ipomoeae saopaulista
18	4590	04.04.2023	Trilha do Mirante	Charidotella sexpunctata	Frabricius, 1781	Ipomoea indica
19	4609	04.04.2023	Trilha do Mirante	Plagiometriona deyrollei	Boheman, 1855	Solanum campaniforme
20	4584	11.04.2023	Av. Brazil Tamega	Charidotella cf. morio	Fabricius, 1801	Ipomoea saopaulista
21	4588	11.04.2023	Av. Brazil Tamega	Charidotella rubicunda	Guérin, 1844	Ipomoea indica
22	4634	11.04.2023	Av. Brazil Tamega	Syngambria bisinuata	Boheman, 1855	Amphilophium crucigerum
23	4585	11.04.2023	Trilha da Biquinha	Charidotella cf pudica	Boheman, 1855	Ipomoeae saopaulista
24	4602	11.04.2023	Trilha da Biquinha	Charidotis marginella	Fabricius, 1775	Amphilophium crucigerum
25	4598	11.04.2023	Trilha da Biquinha	Charidotis gemellata	Boheman, 1855	Amphilophium crucigerum
26	4651	21.04.2023	Estrada Laranja Azeda	Stolas areolata	Boheman, 1850	Calea pinnatifida
27	4633	02.05.2023	Estrada Laranja Azeda	Syngambria andreae	Boheman, 1855	Mansoa difficilis
28	4630	02.05.2023	Estrada Laranja Azeda	Cyrtonota thalassina	Boheman, 1850	Ipomoea purpurea
29	4614	02.05.2023	Estrada Laranja Azeda	Plagiometriona flavescens	Boheman, 1855	Athenaea fasciculata
30	4612	02.05.2023	Estrada Laranja Azeda	Plagiometriona flavescens	Boheman, 1855	Athenaea fasciculata
31	4646	02.05.2023	Estrada Laranja Azeda	Plagiometriona flavescens	Boheman, 1855	Athenaea fasciculata
32	4647	02.05.2023	Estrada Laranja Azeda	Plagiometriona flavescens	Boheman, 1855	Athenaea fasciculata
33	4655	02.05.2023	Estrada Laranja Azeda	Stolas chalybaea	Germar, 1824	Mikania cf. capricorni
34	4613	02.05.2023	Estrada Laranja Azeda	Charidotella sp.2		Mesosphaerum sidifolium
35	4631	11.01.2024	Trilha da Biquinha	Plagiometriona punctatissima	Boheman, 1855	Solanum mauritianum
36	4604	11.01.2024	Trilha da Biquinha	Microctenochira difficilis	Boheman, 1855	Ipomoea saopaulista
37	4581	27.02.2024	Av. Luiz Jose Sereno	Botanochara impressa	Panzer, 1798	Ipomoea saopaulista
38	4623	27.02.2024	Av. Luiz Jose Sereno	Coptocycla contemta	Boheman, 1855	Cordia trichotoma
39	4629	05.03.2024	Av. Luiz Jose Sereno	Cyrtonota thalassina	Boheman, 1850	Ipomoea saopaulista
40	4582	05.03.2024	Av. Luiz Jose Sereno	Botanochara sigillata	Spaeth, 1940	Ipomoea saopaulista
41	4625	05.03.2024	Av. Luiz Jose Sereno	Cistudinella obducta	Boheman, 1854	Cordia trichotoma
42	4624	05.03.2024	Av. Luiz Jose Sereno	Cistudinella obducta	Boheman, 1854	Cordia trichotoma
43	4652	04.04.2024	Trilha do Mirante	Stolas areolata	Boheman, 1850	Calea pinnatifida
44	4653	04.04.2024	Trilha do Mirante	Stolas areolata	Boheman, 1850	Calea pinnatifida
45	4657	20.04.2024	Trilha da Biquinha	Stolas sexplagiata	Boheman, 1851	Ipomoea syringifolia
46	4658	20.04.2024	Trilha da Biquinha	Stolas sexplagiata	Boheman, 1852	Ipomoea syringifolia
47	4607	20.04.2024	Trilha da Biquinha	Microctenochira difficilis	Boheman, 1855	Ipomoea syringifolia
48	NA	21.04.2024	Trilha do mirante	Omaspides tricolorata	Boheman, 1854	Ipomoea saopaulista
49	4610	21.09.2024	Trilha da Biquinha	Plagiometriona deyrollei	Boheman, 1855	Solanum campaniforme
50	4611	21.09.2024	Trilha da Biquinha	Plagiometriona flavescens	Boheman, 1855	Athenaea fasciculata
51	4654	17.10.2024	Trilha do Córrego do Morcego	Stolas areolata	Boheman, 1850	Calea pinnatifida
52	4618	18.10.2024	Trilha da Biquinha	Plagiometriona clandestina	Boheman, 1855	Capsicum flexuosum
53	4620	18.10.2024	Trilha da Biquinha	Coptocycla fastidiosa	Boheman, 1855	Heliotropium transalpinum
54	4601	18.10.2024	Trilha da Biquinha	Charidotis concentrica	Boheman, 1855	Bignoniaceae sp.3
55	4659	18.10.2024	Av. Luiz Jose Sereno	Stolas redtenbancheri	Boheman, 1850	NA
56	4599	19.10.2024	Trilha da Biquinha	Cteisella magica	Boheman, 1855	Jacquemontia blanchetii
57	4608	19.10.2024	Trilha do Córrego do Morcego	Microctenochira brasiliensis	Świętojańska et Borowiec, 1999	NA
58	4615	19.10.2024	Trilha do Córrego do Morcego	Microctenochira aciculata	Boheman, 1855	Ipomoea syringifolia
59	4643	22.11.2024	Estrada Laranja Azeda	Omaspides tricolorata	Boheman, 1854	Ipomoea saopaulista
60	4616	22.11.2024	Trilha da Biquinha	Microctenochira aciculata	Boheman, 1855	Ipomoea syringifolia
61	4600	23.11.2024	Trilha da Biquinha	Cteisella magica	Boheman, 1855	Jacquemontia blanchetii
62	4660	23.11.2024	Av. Brazil Tamega	Stolas brevicuspis	Spaeth, 1922	Mikania cf. glomerata
63	4656	09.12.2024	Trilha do Córrego do Morcego	Stolas chalybaea	Germar, 1824	Mikania cf. capricorni
64	4583	11.12.2024	Trilha da Biquinha	Calyptocephala nigricornis	Germar, 1824	NA
65	4648	11.12.2024	Trilha da Biquinha	Stolas plagicollis	Boheman, 1850	Ipomoea syringifolia
66	4639	13.01.2025	Trilha da Biquinha	Omaspides brunneosignata	Boheman, 1854	Ipomoea syringifolia
67	4649	14.01.2025	Trilha da Biquinha	Stolas plagicollis	Boheman, 1850	Ipomoea syringifolia
68	4650	16.02.2025	Trilha da Biquinha	Stolas lineaticollis	Boheman, 1850	Ipomoea saopaulista
69	Used for molecular analysis	17.02.2025	Estrada Laranja Azeda	Stolas chalybaea	Germar, 1824	Mikania cordifolia
70	Used for molecular analysis	19.02.2025	Av. Brazil Tamega	Charidotis mansueta	Boheman, 1855	Pyrostegia venusta
71	Used for molecular analysis	19.02.2025	Trilha do Córrego do Morcego	Ischnocodia succincta	Boheman, 1855	Cordia trichotoma
72	Used for molecular analysis	10.03.2025	Trilha do Mirante	Charidotella sp.2		Hyptis radicans
73	Used for molecular analysis	10.03.2025	Trilha do Mirante	Charidotella sp.2		Mesosphaerum sidifolium
74	4603	10.03.2025	Trilha do Mirante	Charidotella sp.2		Mesosphaerum sidifolium
75	4596	10.03.2025	Trilha do Mirante	Charidotis annularis	Boheman, 1855	Amphilophium crucigerum
76	Used for molecular analysis	25.02.2025	Av. Brazil Tamega	Charidotella rubicunda	Guérin, 1844	Ipomoea alba
77	Used for molecular analysis	25.02.2025	Av. Brazil Tamega	Charidotella sexpunctata	Frabricius, 1781	Ipomoea alba
78	Used for molecular analysis	17.04.2025	Estrada Laranja Azeda	Charidotella cf pudica	Boheman, 1855	Ipomoea saopaulista
79	Used for molecular analysis	17.04.2025	Estrada Laranja Azeda	Omaspides tricolorata	Boheman, 1854	Ipomoea saopaulista
80	Used for molecular analysis	26.04.2025	Trilha da Biquinha	Plagiometriona punctatissima	Boheman, 1855	Solanum decompositiflorum
81	Used for molecular analysis	26.04.2025	Trilha do Córrego do Morcego	Charidotis annularis	Boheman, 1855	Pleonotoma sp. 1
82	4597	26.04.2025	Trilha do Córrego do Morcego	Charidotis contexta	Boheman, 1855	Bignoniaceae sp.1
83	Used for molecular analysis	27.04.2025	Trilha do Mirante	Charidotis pupillata	Boheman, 1855	Bignoniaceae sp.2
84	Used for molecular analysis	27.04.2025	Trilha do Mirante	Charidotella sp.2		Mesosphaerum sidifolium
85	Used for molecular analysis	27.04.2025	Trilha do Mirante	Charidotella sp.2		Mesosphaerum sidifolium
86	Used for molecular analysis	27.04.2025	Trilha do Mirante	Botanochara impressa	Panzer, 1798	Jacquemontia ferruginea
87	Used for molecular analysis	17.08.2025	Av. Luiz Jose Sereno	Coptocycla contemta	Boheman, 1855	Cordia trichotoma
88	To be deposited	20.12.2025	Trilha da Biquinha	Omocerus truncatus	Boheman, 1850	NA	Found after sampling period
89	To be deposited	29.01.2026	Trilha da Biquinha	Plagiometriona clandestina	Boheman, 1855	Capsicum flexuosum	Found after sampling period
90	To be deposited	18.02.2026	Trilha da Biquinha	Stolas cf. deleta	Boheman, 1850	NA	Found after sampling period
91	To be deposited	15.02.2026	Trilha da Biquinha	Stolas antiqua	Sahlberg, 1823	Baccharis trinervis	Found after sampling period
92	To be deposited	15.03.2026	Trilha da Biquinha	Dorynota monoceros	Germar, 1824	Tabebuia ipe cf.	Found after sampling period
93	To be deposited	20.03.2026	Av. Luiz Jose Sereno	Charidotis centromaculata	Boheman, 1855	Amphilophium crucigerum	Found after sampling period
94	To be deposited	20.03.2026	Av. Luiz Jose Sereno	Charidotis centromaculata	Boheman, 1855	Amphilophium crucigerum	Found after sampling period
95	To be deposited	20.03.2026	Av. Luiz Jose Sereno	Cyrtonota thalassina	Boheman, 1850	Ipomoea saopaulista	Found after sampling period
96	To be deposited	20.03.2026	Av. Luiz Jose Sereno	Cistudinella obducta	Boheman, 1854	Cordia trichotoma	Found after sampling period
97	To be deposited	22.03.2026	Trilha da Biquinha	Charidotella sp.2		Mesosphaerum sidifolium	Found after sampling period
98	To be deposited	15.10.2025	Trilha do Córrego do Morcego	Microctenochira brasiliensis	Świętojańska et Borowiec, 1999	NA	Found after sampling period
99	To be deposited	06.04.2026	Trilha da Biquinha	Dorynota monoceros	Germar, 1824	Tabebuia ipe	Found after sampling period
100	To be deposited	08.04.2026	Trilha da Biquinha	Charidotis contexta	Boheman, 1855	Bignoniaceae sp.1	Found after sampling period
101	To be deposited	08.04.2026	Trilha da Biquinha	Stolas plagicollis	Boheman, 1850	Ipomoea syringifolia	Found after sampling period
102	To be deposited	08.04.2026	Trilha do Mirante	Hilarocassis albida	Germar, 1824	Jacquemontia ferruginea	Found after sampling period
103	To be deposited	08.04.2026	Trilha do Mirante	Hilarocassis albida	Germar, 1824	Jacquemontia ferruginea	Found after sampling period
104	To be deposited	08.04.2026	Trilha do Mirante	Botanochara impressa	Panzer, 1798	Jacquemontia ferruginea	Found after sampling period
105	To be deposited	08.04.2026	Trilha do Mirante	Stolas lineaticollis	Boheman, 1850	Ipomoea saopaulista	Found after sampling period
106	To be deposited	09.04.2026	Trilha da Biquinha	Charidotis furunculus	Boheman, 1855	Bignoniaceae sp.4	Found after sampling period
107	To be deposited	09.04.2026	Av. Luiz Jose Sereno	Charidotis annularis	Boheman, 1855	Amphilophium crucigerum	Found after sampling period
108	To be deposited	09.04.2026	Av. Luiz Jose Sereno	Charidotis pupillata	Boheman, 1855	Bignoniaceae sp.2	Found after sampling period
109	To be deposited	10.04.2026	Trilha da Biquinha	Charidotella rubicunda	Guérin, 1844	Ipomoea syringifolia	Found after sampling period
110	To be deposited	10.04.2026	Trilha da Biquinha	Microctenochira difficilis	Boheman, 1855	Ipomoea syringifolia	Found after sampling period
111	To be deposited	10.04.2026	Trilha da Biquinha	Stolas areolata	Boheman, 1850	Calea pinnatifida	Found after sampling period
112	To be deposited	13.04.2026	Trilha da Biquinha	Stolas redtenbancherii	Boheman, 1850	Mikania cf. cordifolia	Found after sampling period
M1	Used for molecular analysis	15.02.2025	Trilha do Córrego do Morcego	Coptocycla fastidiosa	Boheman, 1855	Heliotropium transalpinum
M2	Used for molecular analysis	15.02.2025	Trilha do Córrego do Morcego	Plagiometriona deyrollei	Boheman, 1855	Solanum campaniforme
M3	Used for molecular analysis	15.02.2025	Trilha da Biquinha	Stolas lineaticollis	Boheman, 1850	Ipomoea saopaulista
M4	Used for molecular analysis	16.02.2025	Trilha da Biquinha	Omaspides tricolorata	Boheman, 1854	Ipomoea saopaulista
M5	Used for molecular analysis	16.02.2025	Trilha da Biquinha	Omaspides brunneosignata	Boheman, 1854	Ipomoea syringifolia
M6	Used for molecular analysis	16.02.205	Trilha da Biquinha	Stolas plagicollis	Boheman, 1850	Ipomoea syringifolia
M7	Used for molecular analysis	16.02.2025	Trilha da Biquinha	Microctenochira difficilis	Boheman, 1855	Ipomoea syringifolia
M8	Used for molecular analysis	16.02.2025	Trilha da Biquinha	Plagiometriona flavescens	Boheman, 1855	Athenaea fasciculata
M9	Used for molecular analysis	17.02.2025	Estrada Laranja Azeda	Charidotella rubicunda	Guérin, 1844	Ipomoea purpurea
M11	Used for molecular analysis	18.02.2025	Trilha do Córrego do Morcego	Charidotis gemellata	Boheman, 1855	Amphilophium crucigerum
M12	Used for molecular analysis	18.02.2025	Av. Luiz Jose Sereno	Plagiometriona punctatissima	Boheman, 1855	Solanum mauritianum
M13	Used for molecular analysis	23.03.2025	Trilha do Córrego do Morcego	Charidotis annularis	Boheman, 1855	Amphilophium crucigerum
M14	Used for molecular analysis	15.03.2025	Trilha da Biquinha	Stolas areolata	Boheman, 1850	Calea pinnatifida
M15	Used for molecular analysis	15.03.2025	Trilha da Biquinha	Stolas chalybaea	Germar, 1824	Mikania cf. capricorni
M16	Used for molecular analysis	24.03.2025	Trilha do Córrego do Morcego	Syngambria andreae	Boheman, 1855	Amphilophium crucigerum
M17	Used for molecular analysis	13.04.2025	Trilha do Mirante	Stolas brevicuspis	Spaeth, 1922	Mikania cf. glomerata
M18	Used for molecular analysis	26.04.2025	Trilha do Córrego do Morcego	Charidotis contexta	Boheman, 1855	Bignoniaceae sp.1
M19	Used for molecular analysis	26.04.2025	Trilha do Mirante	Stolas areolata	Boheman, 1850	Calea pinnatifida
M20	Used for molecular analysis	27.04.2025	Trilha do Mirante	Plagiometriona deyrollei	Boheman, 1855	Solanum campaniforme
"The tortoise beetles of an Atlantic Forest mountain range: host plants and temporal distribution"
Neotropical Entomology
Felipe Capoccia, Lílian Andrade, Marianna V. P. Simões, Fernando A. Frieiro-Costa & João Vasconcellos-Neto
Programa de Pós-Graduação em Ecologia, Instituto de Biologia, University of Campinas (UNICAMP), Campinas, São Paulo, Brazil
Laboratório de Interações Animais e Plantas, Departamento de Biologia Animal, Instituto de Biologia, University of Campinas (UNICAMP), Campinas, São Paulo, Brazil
felipecapoccia@gmail.com
